# Supplementary material for: Evoked potentials as biomarkers of hereditary spastic paraplegias: A case-control study
Source: PLoS One. 2021 Nov 30;16(11):e0259397. doi: 10.1371/journal.pone.0259397 (PMC8631666; doi:10.1371/journal.pone.0259397)
Supplement: S3 Table — AA, Amino acid; ACMG, American College of Medical Genetics and Genomics; CMCT: Central Motor Conduction Time; LL: lower limbs; SPRS, Spastic Paraplegia Rating Scale; SSEP: Somatosensory Evoked Potential; UL: upper limbs. (XLSX) [file pone.0259397.s005.xlsx]

## Sheet: Planilha1
N	Family	Sex	Diagnosis	Form	Age	Age at onset	Disease duration	SPRS	SPRS motor	Gene	Transcript	Nucleotide change (AA change)/zigosity	Classification (ACMG Criteria)	Nucleotide change (AA change)/zigosity	Classification (ACMG Criteria)	CMCT-UL	CMCT-UL - qualitative	Amplitude-UL	CMCT-LL	CMCT-LL - qualitative	Amplitude -LL	SSEP-UL	SSEP-UL - qualitative	SSEP-LL	SSEP-LL qualitative
Case1	1	Male	SPG5	Pure	59	30	29	28	28	CYP7B1	NM_004820.3	c.889A>G; p.(Thr297Ala)	Pathogenic	c.961G>A; p.(Glu321Lys)	Pathogenic	17.03	PROLONGED	79.5	100.0	ABSENT	ABSENT	36.92	PROLONGED	100.0	ABSENT
Case2	1	Male	SPG5	Pure	49	30	19	16	16	CYP7B1	NM_004820.3	c.889A>G; p.(Thr297Ala)	Pathogenic	c.961G>A; p.(Glu321Lys)	Pathogenic	20.12	PROLONGED	51.7	100.0	ABSENT	ABSENT	24.57	NORMAL RANGE	40.4	NORMAL RANGE
Case3	2	Male	SPG5	Complex	36	29	7	25	25	CYP7B1	NM_004820.3	c.650T>A; p.(Leu217*)	Likely Pathogenic (PVS1,PM2)	c.1082G>A;p.(Arg361Gln)	Likely Pathogenic (PM2,PM3 supporting,PP2,PP3)	29.26	PROLONGED	113.28	100.0	ABSENT	ABSENT	29.82	PROLONGED	63.0	PROLONGED
Case4	3	Female	SPG11	Complex	35	20	15	41	NA	SPG11	NM_025137.3	c.1621C>T; p.(Gln541*)	Pathogenic	c.7000G>C;p.(Ala2334Pro)	Pathogenic	19.68	PROLONGED	ND	100.0	ABSENT	ABSENT	ND	ND	ND	ND
Case5	4	Male	SPG7	Complex	27	9	18	14	12	SPG7	NM_003119.2	c.1997G>T; p.(Gly666Val)/x2	Pathogenic	-	-	18.73	PROLONGED	292.4	ND	ND	ND	19.62	NORMAL RANGE	63.5	PROLONGED
Case6	5	Female	CTX	Complex	51	23	28	27	23	CYP27A1	NM_000784.3	1421G>A; p.(Arg474Gln)/x2	Pathogenic	-	-	20.52	PROLONGED	86.64	100.0	ABSENT	ABSENT	ND	ND	ND	ND
Case7	6	Female	SPG4	Pure	51	41	10	31	24	SPAST	NM_014946.3	c.1492_1493+2delAGGT; p.(Arg498Alafs*13)/-	Pathogenic	-	-	11.97	PROLONGED	69.15	100.0	ABSENT	ABSENT	24.92	NORMAL RANGE	51.6	NORMAL RANGE
Case8	6	Female	SPG4	Pure	28	30	18	23	20	SPAST	NM_014946.3	c.1492_1493+2delAGGT; p.(Arg498Alafs*13)/-	Pathogenic	-	-	16.94	PROLONGED	37.2	100.0	ABSENT	ABSENT	17.47	NORMAL RANGE	72.1	PROLONGED
Case9	7	Female	SPG4	Pure	39	7	32	34	30	SPAST	NM_014946.3	c.1412_1413delGTinsAC; p.(Gly471Asp)/-	Pathogenic	-	-	10.71	NORMAL RANGE	819.16	100.0	ABSENT	ABSENT	18.6	NORMAL RANGE	100.0	ABSENT
Case10	7	Female	SPG4	Pure	10	4	6	2	2	SPAST	NM_014946.3	c.1412_1413delGTinsAC; p.(Gly471Asp)/-	Pathogenic	-	-	11.2	NORMAL RANGE	85.0	ND	ND	ND	15.95	NORMAL RANGE	41.7	NORMAL RANGE
Case11	8	Male	SPG4	Pure	11	1	10	6	4	SPAST	NM_014946.3	c.1273G>C; p.(Ala425Pro)/-	Pathogenic	-	-	8.16	NORMAL RANGE	ND	38.0	PROLONGED	ND	16.3	NORMAL RANGE	47.25	NORMAL RANGE
Case12	8	Male	SPG4	Pure	14	1	13	14	12	SPAST	NM_014946.3	c.1273G>C; p.(Ala425Pro)/-	Pathogenic	-	-	10.03	NORMAL RANGE	96.09	23.92	NORMAL RANGE	47.27	20.0	NORMAL RANGE	78.7	PROLONGED
Case13	8	Male	SPG4	Pure	8	1	7	17	16	SPAST	NM_014946.3	c.1273G>C; p.(Ala425Pro)/-	Pathogenic	-	-	9.32	NORMAL RANGE	57.04	26.57	NORMAL RANGE	ND	17.05	NORMAL RANGE	43.0	NORMAL RANGE
Case14	9	Male	SPG4	Pure	61	32	29	12	10	SPAST	NM_014946.3	c.1741C>T; p.(Arg581*)/-	Pathogenic	-	-	8.79	NORMAL RANGE	593.4	ND	ND	ND	25.27	NORMAL RANGE	84.2	PROLONGED
Case15	9	Male	SPG4	Pure	58	54	4	9	6	SPAST	NM_014946.3	c.1741C>T; p.(Arg581*)/-	Pathogenic	-	-	7.13	NORMAL RANGE	773.02	ND	ND	ND	20.35	NORMAL RANGE	56.05	NORMAL RANGE
Case16	10	Male	SPG4	Pure	38	29	9	9	9	SPAST	NM_014946.3	c.1267G>T; p.(Val423Leu)/-	Pathogenic	-	-	5.72	NORMAL RANGE	ND	ND	ND	ND	19.17	NORMAL RANGE	ND	ND
Case17	11	Female	SPG4	Pure	58	32	26	30	29	SPAST	NM_014946.3	c.1145G>T; p.(Gly382Val)/-	Likely Pathogenic (PM1, PM2, PP1, PP2, PP3)	-	-	8.96	NORMAL RANGE	108.96	34.8	PROLONGED	53.7	24.22	NORMAL RANGE	83.25	PROLONGED
Case18	11	Male	SPG4	Pure	62	42	20	20	20	SPAST	NM_014946.3	c.1145G>T; p.(Gly382Val)/-	Likely Pathogenic (PM1, PM2, PP1, PP2, PP3)	-	-	6.2	NORMAL RANGE	36.2	100.0	ABSENT	ABSENT	21.1	NORMAL RANGE	63.0	PROLONGED
Control1	-	Male	Control	-	38	-	-	-	-	-	-	-	-	-	-	11.12	-	1425.0	10.96	-	147.63	18.92	-	46.4	-
Control2	-	Female	Control	-	32	-	-	-	-	-	-	-	-	-	-	9.68	-	618.55	9.21	-	68.3	17.42	-	27.12	-
Control3	-	Female	Control	-	57	-	-	-	-	-	-	-	-	-	-	8.1	-	121.03	19.53	-	198.0	19.0	-	52.8	-
Control4	-	Female	Control	-	29	-	-	-	-	-	-	-	-	-	-	8.67	-	835.3	18.56	-	162.5	17.15	-	44.53	-
Control5	-	Male	Control	-	34	-	-	-	-	-	-	-	-	-	-	11.19	-	369.48	15.36	-	141.9	17.7	-	44.55	-
Control6	-	Female	Control	-	32	-	-	-	-	-	-	-	-	-	-	11.4	-	410.21	18.16	-	144.25	18.42	-	32.9	-
Control7	-	Female	Control	-	68	-	-	-	-	-	-	-	-	-	-	10.1	-	318.4	ND	ND	ND	24.57	-	44.7	-
Control8	-	Male	Control	-	31	-	-	-	-	-	-	-	-	-	-	9.15	-	70.88	29.1	-	34.0	21.55	-	47.2	-
Control9	-	Female	Control	-	30	-	-	-	-	-	-	-	-	-	-	8.96	-	540.5	ND	ND	ND	17.35	-	31.5	-
Control10	-	Female	Control	-	34	-	-	-	-	-	-	-	-	-	-	10.1	-	205.71	ND	ND	ND	18.57	-	46.4	-
Control11	-	Female	Control	-	38	-	-	-	-	-	-	-	-	-	-	9.26	-	104.58	ND	ND	ND	19.35	-	45.15	-
Control12	-	Male	Control	-	33	-	-	-	-	-	-	-	-	-	-	9.45	-	431.5	ND	ND	ND	20.15	-	43.8	-
Control13	-	Female	Control	-	28	-	-	-	-	-	-	-	-	-	-	10.41	-	103.56	31.2	-	37.2	18.45	-	45.65	-
Control14	-	Male	Control	-	36	-	-	-	-	-	-	-	-	-	-	10.46	-	268.37	ND	ND	ND	18.4	-	48.9	-
Control15	-	Female	Control	-	33	-	-	-	-	-	-	-	-	-	-	9.6	-	101.75	19.4	-	99.45	19.7	-	40.85	-
Control16	-	Male	Control	-	41	-	-	-	-	-	-	-	-	-	-	8.47	-	108.62	18.47	-	99.42	19.45	-	50.85	-
Control17	-	Female	Control	-	29	-	-	-	-	-	-	-	-	-	-	10.26	-	932.8	12.98	-	101.37	15.27	-	46.35	-
Control18	-	Female	Control	-	27	-	-	-	-	-	-	-	-	-	-	8.82	-	475.0	16.02	-	84.25	17.15	-	45.0	-
Control19	-	Female	Control	-	23	-	-	-	-	-	-	-	-	-	-	9.8	-	240.7	18.07	-	245.99	20.75	-	42.05	-
Control20	-	Male	Control	-	41	-	-	-	-	-	-	-	-	-	-	9.33	-	623.83	ND	ND		17.22	-	43.35	-
Control21	-	Male	Control	-	25	-	-	-	-	-	-	-	-	-	-	10.14	-	250.05	17.67	-	55.88	18.8	-	47.2	-
